# Supplementary material for: Pre-Synaptic GABAA in NaV1.8+ Primary Afferents Is Required for the Development of Punctate but Not Dynamic Mechanical Allodynia following CFA Inflammation
Source: Cells. 2022 Aug 3;11(15):2390. doi: 10.3390/cells11152390 (PMC9368720; doi:10.3390/cells11152390)
Supplement: Supplementary file 1 [file cells-11-02390-s001.zip]

Archive with 1 entries (1 files):
- cells-1805039-supplementary.pdf
